# Supplementary material for: Comprehensive characterization of TGFB1 across hematological malignancies
Source: Sci Rep. 2023 Nov 4;13:19107. doi: 10.1038/s41598-023-46552-8 (PMC10625629; doi:10.1038/s41598-023-46552-8)
Supplement: Supplementary file 2 — Supplementary Table S1. [file 41598_2023_46552_MOESM2_ESM.xlsx]

## Sheet: Sheet1
Table S1. Summary of datasets utilized in this study.
Dataset	Accession number/Source	Disease	Analysis purpose	Appeared in
Pan-Hem-Diff	GSE19069	AITL	Expression alterations of TGFB1 across blood cancer types	Figure 2A; Table S1
Pan-Hem-Diff	GSE6338	AITL	Expression alterations of TGFB1 across blood cancer types	Figure 2A; Table S1
Pan-Hem-Diff	GSE14879	ALCL	Expression alterations of TGFB1 across blood cancer types	Figure 2A; Table S1
Pan-Hem-Diff	GSE19069	ALCL	Expression alterations of TGFB1 across blood cancer types	Figure 2A; Table S1
Pan-Hem-Diff	GSE6338	ALCL	Expression alterations of TGFB1 across blood cancer types	Figure 2A; Table S1
Pan-Hem-Diff	GSE13159	ALL	Expression alterations of TGFB1 across blood cancer types	Figure 2A; Table S1
Pan-Hem-Diff	GSE26713	ALL	Expression alterations of TGFB1 across blood cancer types	Figure 2A; Table S1
Pan-Hem-Diff	GSE28497	ALL	Expression alterations of TGFB1 across blood cancer types	Figure 2A; Table S1
Pan-Hem-Diff	GSE33315	ALL	Expression alterations of TGFB1 across blood cancer types	Figure 2A; Table S1
Pan-Hem-Diff	GSE34861	ALL	Expression alterations of TGFB1 across blood cancer types	Figure 2A; Table S1
Pan-Hem-Diff	GSE79533	ALL	Expression alterations of TGFB1 across blood cancer types	Figure 2A; Table S1
Pan-Hem-Diff	GSE1159	AML	Expression alterations of TGFB1 across blood cancer types	Figure 2A; Table S1
Pan-Hem-Diff	GSE13159	AML	Expression alterations of TGFB1 across blood cancer types	Figure 2A; Table S1
Pan-Hem-Diff	GSE15061	AML	Expression alterations of TGFB1 across blood cancer types	Figure 2A; Table S1
Pan-Hem-Diff	GSE24006	AML	Expression alterations of TGFB1 across blood cancer types	Figure 2A; Table S1
Pan-Hem-Diff	GSE30029	AML	Expression alterations of TGFB1 across blood cancer types	Figure 2A; Table S1
Pan-Hem-Diff	GSE30377	AML	Expression alterations of TGFB1 across blood cancer types	Figure 2A; Table S1
Pan-Hem-Diff	GSE63270	AML	Expression alterations of TGFB1 across blood cancer types	Figure 2A; Table S1
Pan-Hem-Diff	GSE76008	AML	Expression alterations of TGFB1 across blood cancer types	Figure 2A; Table S1
Pan-Hem-Diff	GSE19069	ATL	Expression alterations of TGFB1 across blood cancer types	Figure 2A; Table S1
Pan-Hem-Diff	GSE33615	ATL	Expression alterations of TGFB1 across blood cancer types	Figure 2A; Table S1
Pan-Hem-Diff	GSE12453	BL	Expression alterations of TGFB1 across blood cancer types	Figure 2A; Table S1
Pan-Hem-Diff	GSE9327	BL	Expression alterations of TGFB1 across blood cancer types	Figure 2A; Table S1
Pan-Hem-Diff	GSE12453	CHL	Expression alterations of TGFB1 across blood cancer types	Figure 2A; Table S1
Pan-Hem-Diff	GSE14879	CHL	Expression alterations of TGFB1 across blood cancer types	Figure 2A; Table S1
Pan-Hem-Diff	GSE13159	CLL	Expression alterations of TGFB1 across blood cancer types	Figure 2A; Table S1
Pan-Hem-Diff	GSE145842	CLL	Expression alterations of TGFB1 across blood cancer types	Figure 2A; Table S1
Pan-Hem-Diff	GSE50006	CLL	Expression alterations of TGFB1 across blood cancer types	Figure 2A; Table S1
Pan-Hem-Diff	GSE51528	CLL	Expression alterations of TGFB1 across blood cancer types	Figure 2A; Table S1
Pan-Hem-Diff	GSE13159	CML	Expression alterations of TGFB1 across blood cancer types	Figure 2A; Table S1
Pan-Hem-Diff	GSE43754	CML	Expression alterations of TGFB1 across blood cancer types	Figure 2A; Table S1
Pan-Hem-Diff	GSE47927	CML	Expression alterations of TGFB1 across blood cancer types	Figure 2A; Table S1
Pan-Hem-Diff	GSE97562	CML	Expression alterations of TGFB1 across blood cancer types	Figure 2A; Table S1
Pan-Hem-Diff	GSE12195	DLBCL	Expression alterations of TGFB1 across blood cancer types	Figure 2A; Table S1
Pan-Hem-Diff	GSE12453	DLBCL	Expression alterations of TGFB1 across blood cancer types	Figure 2A; Table S1
Pan-Hem-Diff	GSE145842	DLBCL	Expression alterations of TGFB1 across blood cancer types	Figure 2A; Table S1
Pan-Hem-Diff	GSE56315	DLBCL	Expression alterations of TGFB1 across blood cancer types	Figure 2A; Table S1
Pan-Hem-Diff	GSE9327	DLBCL	Expression alterations of TGFB1 across blood cancer types	Figure 2A; Table S1
Pan-Hem-Diff	GSE103237	ET	Expression alterations of TGFB1 across blood cancer types	Figure 2A; Table S1
Pan-Hem-Diff	GSE38543	ET	Expression alterations of TGFB1 across blood cancer types	Figure 2A; Table S1
Pan-Hem-Diff	GSE54644	ET	Expression alterations of TGFB1 across blood cancer types	Figure 2A; Table S1
Pan-Hem-Diff	GSE61629	ET	Expression alterations of TGFB1 across blood cancer types	Figure 2A; Table S1
Pan-Hem-Diff	GSE107367	FL	Expression alterations of TGFB1 across blood cancer types	Figure 2A; Table S1
Pan-Hem-Diff	GSE12195	FL	Expression alterations of TGFB1 across blood cancer types	Figure 2A; Table S1
Pan-Hem-Diff	GSE12453	FL	Expression alterations of TGFB1 across blood cancer types	Figure 2A; Table S1
Pan-Hem-Diff	GSE145842	FL	Expression alterations of TGFB1 across blood cancer types	Figure 2A; Table S1
Pan-Hem-Diff	GSE32231	FL	Expression alterations of TGFB1 across blood cancer types	Figure 2A; Table S1
Pan-Hem-Diff	GSE48047	FL	Expression alterations of TGFB1 across blood cancer types	Figure 2A; Table S1
Pan-Hem-Diff	GSE68308	FL	Expression alterations of TGFB1 across blood cancer types	Figure 2A; Table S1
Pan-Hem-Diff	GSE9327	FL	Expression alterations of TGFB1 across blood cancer types	Figure 2A; Table S1
Pan-Hem-Diff	GSE122476	LCH	Expression alterations of TGFB1 across blood cancer types	Figure 2A; Table S1
Pan-Hem-Diff	GSE32231	MALT	Expression alterations of TGFB1 across blood cancer types	Figure 2A; Table S1
Pan-Hem-Diff	GSE48047	MALT	Expression alterations of TGFB1 across blood cancer types	Figure 2A; Table S1
Pan-Hem-Diff	GSE9327	MCL	Expression alterations of TGFB1 across blood cancer types	Figure 2A; Table S1
Pan-Hem-Diff	GSE13159	MDS	Expression alterations of TGFB1 across blood cancer types	Figure 2A; Table S1
Pan-Hem-Diff	GSE15061	MDS	Expression alterations of TGFB1 across blood cancer types	Figure 2A; Table S1
Pan-Hem-Diff	GSE19429	MDS	Expression alterations of TGFB1 across blood cancer types	Figure 2A; Table S1
Pan-Hem-Diff	GSE2779	MDS	Expression alterations of TGFB1 across blood cancer types	Figure 2A; Table S1
Pan-Hem-Diff	GSE4619	MDS	Expression alterations of TGFB1 across blood cancer types	Figure 2A; Table S1
Pan-Hem-Diff	GSE51757	MDS	Expression alterations of TGFB1 across blood cancer types	Figure 2A; Table S1
Pan-Hem-Diff	GSE58831	MDS	Expression alterations of TGFB1 across blood cancer types	Figure 2A; Table S1
Pan-Hem-Diff	GSE6477	MM	Expression alterations of TGFB1 across blood cancer types	Figure 2A; Table S1
Pan-Hem-Diff	GSE12453	NLPHL	Expression alterations of TGFB1 across blood cancer types	Figure 2A; Table S1
Pan-Hem-Diff	GSE32231	NMZL	Expression alterations of TGFB1 across blood cancer types	Figure 2A; Table S1
Pan-Hem-Diff	GSE9327	NMZL	Expression alterations of TGFB1 across blood cancer types	Figure 2A; Table S1
Pan-Hem-Diff	GSE38543	PMF	Expression alterations of TGFB1 across blood cancer types	Figure 2A; Table S1
Pan-Hem-Diff	GSE53482	PMF	Expression alterations of TGFB1 across blood cancer types	Figure 2A; Table S1
Pan-Hem-Diff	GSE54644	PMF	Expression alterations of TGFB1 across blood cancer types	Figure 2A; Table S1
Pan-Hem-Diff	GSE61629	PMF	Expression alterations of TGFB1 across blood cancer types	Figure 2A; Table S1
Pan-Hem-Diff	GSE132550	PTCLNOS	Expression alterations of TGFB1 across blood cancer types	Figure 2A; Table S1
Pan-Hem-Diff	GSE19069	PTCLNOS	Expression alterations of TGFB1 across blood cancer types	Figure 2A; Table S1
Pan-Hem-Diff	GSE45712	PTCLNOS	Expression alterations of TGFB1 across blood cancer types	Figure 2A; Table S1
Pan-Hem-Diff	GSE6338	PTCLNOS	Expression alterations of TGFB1 across blood cancer types	Figure 2A; Table S1
Pan-Hem-Diff	GSE103237	PV	Expression alterations of TGFB1 across blood cancer types	Figure 2A; Table S1
Pan-Hem-Diff	GSE38543	PV	Expression alterations of TGFB1 across blood cancer types	Figure 2A; Table S1
Pan-Hem-Diff	GSE54644	PV	Expression alterations of TGFB1 across blood cancer types	Figure 2A; Table S1
Pan-Hem-Diff	GSE61629	PV	Expression alterations of TGFB1 across blood cancer types	Figure 2A; Table S1
Pan-Hem-Diff	GSE9327	SLL	Expression alterations of TGFB1 across blood cancer types	Figure 2A; Table S1
Pan-Hem-Diff	GSE32231	SMZL	Expression alterations of TGFB1 across blood cancer types	Figure 2A; Table S1
Pan-Hem-Diff	GSE9327	SMZL	Expression alterations of TGFB1 across blood cancer types	Figure 2A; Table S1
Pan-Hem-Diff	GSE12453	TCRBL	Expression alterations of TGFB1 across blood cancer types	Figure 2A; Table S1
Pan-Hem-Diff	GSE19069	TPLL	Expression alterations of TGFB1 across blood cancer types	Figure 2A; Table S1
Pan-Hem-Surv	BeatAML	AML	Prognostic Significance of TGFB1 in hematological malignancies	Figure 3
Pan-Hem-Surv	Bullinger.AML	AML	Prognostic Significance of TGFB1 in hematological malignancies	Figure 3
Pan-Hem-Surv	ca00119	AML	Prognostic Significance of TGFB1 in hematological malignancies	Figure 3
Pan-Hem-Surv	GSE10358	AML	Prognostic Significance of TGFB1 in hematological malignancies	Figure 3
Pan-Hem-Surv	GSE106291	AML	Prognostic Significance of TGFB1 in hematological malignancies	Figure 3
Pan-Hem-Surv	GSE12417.GPL570	AML	Prognostic Significance of TGFB1 in hematological malignancies	Figure 3
Pan-Hem-Surv	GSE12417.GPL96	AML	Prognostic Significance of TGFB1 in hematological malignancies	Figure 3
Pan-Hem-Surv	GSE1427.GPL96	AML	Prognostic Significance of TGFB1 in hematological malignancies	Figure 3
Pan-Hem-Surv	GSE146173	AML	Prognostic Significance of TGFB1 in hematological malignancies	Figure 3
Pan-Hem-Surv	GSE37642.GPL570	AML	Prognostic Significance of TGFB1 in hematological malignancies	Figure 3
Pan-Hem-Surv	GSE37642.GPL96	AML	Prognostic Significance of TGFB1 in hematological malignancies	Figure 3
Pan-Hem-Surv	GSE6891	AML	Prognostic Significance of TGFB1 in hematological malignancies	Figure 3
Pan-Hem-Surv	GSE71014	AML	Prognostic Significance of TGFB1 in hematological malignancies	Figure 3
Pan-Hem-Surv	TCGA.AML	AML	Prognostic Significance of TGFB1 in hematological malignancies	Figure 3
Pan-Hem-Surv	E.TABM_346	DLBCL	Prognostic Significance of TGFB1 in hematological malignancies	Figure 3
Pan-Hem-Surv	GSE10846	DLBCL	Prognostic Significance of TGFB1 in hematological malignancies	Figure 3
Pan-Hem-Surv	GSE11318	DLBCL	Prognostic Significance of TGFB1 in hematological malignancies	Figure 3
Pan-Hem-Surv	GSE117556	DLBCL	Prognostic Significance of TGFB1 in hematological malignancies	Figure 3
Pan-Hem-Surv	GSE181063	DLBCL	Prognostic Significance of TGFB1 in hematological malignancies	Figure 3
Pan-Hem-Surv	GSE21846	DLBCL	Prognostic Significance of TGFB1 in hematological malignancies	Figure 3
Pan-Hem-Surv	GSE23501	DLBCL	Prognostic Significance of TGFB1 in hematological malignancies	Figure 3
Pan-Hem-Surv	GSE32918	DLBCL	Prognostic Significance of TGFB1 in hematological malignancies	Figure 3
Pan-Hem-Surv	GSE34171.GPL570	DLBCL	Prognostic Significance of TGFB1 in hematological malignancies	Figure 3
Pan-Hem-Surv	GSE4475	DLBCL	Prognostic Significance of TGFB1 in hematological malignancies	Figure 3
Pan-Hem-Surv	GSE4732	DLBCL	Prognostic Significance of TGFB1 in hematological malignancies	Figure 3
Pan-Hem-Surv	GSE53786	DLBCL	Prognostic Significance of TGFB1 in hematological malignancies	Figure 3
Pan-Hem-Surv	GSE69053.GPL14951	DLBCL	Prognostic Significance of TGFB1 in hematological malignancies	Figure 3
Pan-Hem-Surv	GSE69053.GPL8432	DLBCL	Prognostic Significance of TGFB1 in hematological malignancies	Figure 3
Pan-Hem-Surv	GSE87371	DLBCL	Prognostic Significance of TGFB1 in hematological malignancies	Figure 3
Pan-Hem-Surv	Monti.DLBCL.GPL96	DLBCL	Prognostic Significance of TGFB1 in hematological malignancies	Figure 3
Pan-Hem-Surv	NCICCR.DLBCL	DLBCL	Prognostic Significance of TGFB1 in hematological malignancies	Figure 3
Pan-Hem-Surv	Reddy.DLBCL	DLBCL	Prognostic Significance of TGFB1 in hematological malignancies	Figure 3
Pan-Hem-Surv	Shipp.DLBCL	DLBCL	Prognostic Significance of TGFB1 in hematological malignancies	Figure 3
Pan-Hem-Surv	TCGA.DLBCL	DLBCL	Prognostic Significance of TGFB1 in hematological malignancies	Figure 3
Pan-Hem-Surv	CoMMpass	MM	Prognostic Significance of TGFB1 in hematological malignancies	Figure 3
Pan-Hem-Surv	GSE19784	MM	Prognostic Significance of TGFB1 in hematological malignancies	Figure 3
Pan-Hem-Surv	GSE24080	MM	Prognostic Significance of TGFB1 in hematological malignancies	Figure 3
Pan-Hem-Surv	GSE2658	MM	Prognostic Significance of TGFB1 in hematological malignancies	Figure 3
Pan-Hem-Surv	GSE57317	MM	Prognostic Significance of TGFB1 in hematological malignancies	Figure 3
Pan-Hem-Surv	GSE6477	MM	Prognostic Significance of TGFB1 in hematological malignancies	Figure 3
Pan-Hem-Surv	GSE9782	MM	Prognostic Significance of TGFB1 in hematological malignancies	Figure 3
GTEx	GTEx	Normal tissues	Expression of TGFB1 in normal tissues	Figure 1A
CCLE	CCLE	Cancer cell lines	Expression of TGFB1 in cancer cell lines	Figure 1B
UCSC Xena	UCSC Xena	Pan-cancers	Expression alterations of TGFB1 across pan-cancers	Figure 1D
Hemap	Hemap	Pan-hematologic cancers	Association between TGFB1 expression with tumor microenvironment in hematological malignancies	Figure 4A-F; Figure 5A
cBioPortal	cBioPortal	Pan-hematologic cancers	Genetic alterations of TGFB1 across blood cancer types	Figure 2B
GSE28094	GSE28094	Pan-hematologic cancers	Epigenetic alterations of TGFB1 across blood cancer types	Figure 2C
GSE58477	GSE58477	AML	Epigenetic alterations of TGFB1 across blood cancer types	Figure S1B
GSE63409	GSE63409	AML	Epigenetic alterations of TGFB1 across blood cancer types	Figure S1C
GSE54200	GSE54200	DLBCL	Epigenetic alterations of TGFB1 across blood cancer types	Figure S1D
GSE21304	GSE21304	MM	Epigenetic alterations of TGFB1 across blood cancer types	Figure S1E
TISCH2	GSE142213	AEL	Expression levels of TGFB1 in annotated cell types from scRNA-seq datasets	Figure 4G
TISCH2	GSE154109	ALL	Expression levels of TGFB1 in annotated cell types from scRNA-seq datasets	Figure 4G
TISCH2	GSE153697	ALL	Expression levels of TGFB1 in annotated cell types from scRNA-seq datasets	Figure 4G
TISCH2	GSE132509	ALL	Expression levels of TGFB1 in annotated cell types from scRNA-seq datasets	Figure 4G
TISCH2	GSE154109	AML	Expression levels of TGFB1 in annotated cell types from scRNA-seq datasets	Figure 4G
TISCH2	GSE147989	AML	Expression levels of TGFB1 in annotated cell types from scRNA-seq datasets	Figure 4G
TISCH2	GSE135851	AML	Expression levels of TGFB1 in annotated cell types from scRNA-seq datasets	Figure 4G
TISCH2	GSE116256	AML	Expression levels of TGFB1 in annotated cell types from scRNA-seq datasets	Figure 4G
TISCH2	GSE159417	CLL	Expression levels of TGFB1 in annotated cell types from scRNA-seq datasets	Figure 4G
TISCH2	GSE152469	CLL	Expression levels of TGFB1 in annotated cell types from scRNA-seq datasets	Figure 4G
TISCH2	GSE142744	CLL	Expression levels of TGFB1 in annotated cell types from scRNA-seq datasets	Figure 4G
TISCH2	GSE132065	CLL	Expression levels of TGFB1 in annotated cell types from scRNA-seq datasets	Figure 4G
TISCH2	GSE125881	CLL	Expression levels of TGFB1 in annotated cell types from scRNA-seq datasets	Figure 4G
TISCH2	GSE111014	CLL	Expression levels of TGFB1 in annotated cell types from scRNA-seq datasets	Figure 4G
TISCH2	GSE175385	MM	Expression levels of TGFB1 in annotated cell types from scRNA-seq datasets	Figure 4G
TISCH2	GSE164551	MM	Expression levels of TGFB1 in annotated cell types from scRNA-seq datasets	Figure 4G
TISCH2	GSE161801	MM	Expression levels of TGFB1 in annotated cell types from scRNA-seq datasets	Figure 4G
TISCH2	GSE154763	MM	Expression levels of TGFB1 in annotated cell types from scRNA-seq datasets	Figure 4G
TISCH2	GSE151310	MM	Expression levels of TGFB1 in annotated cell types from scRNA-seq datasets	Figure 4G
TISCH2	GSE143317	MM	Expression levels of TGFB1 in annotated cell types from scRNA-seq datasets	Figure 4G
TISCH2	GSE141299	MM	Expression levels of TGFB1 in annotated cell types from scRNA-seq datasets	Figure 4G
TISCH2	GSE117156	MM	Expression levels of TGFB1 in annotated cell types from scRNA-seq datasets	Figure 4G
TISCH2	GSE147944	NHL	Expression levels of TGFB1 in annotated cell types from scRNA-seq datasets	Figure 4G
TISCH2	GSE128531	NHL	Expression levels of TGFB1 in annotated cell types from scRNA-seq datasets	Figure 4G
TISCH2	GSE173820	PCFCL	Expression levels of TGFB1 in annotated cell types from scRNA-seq datasets	Figure 4G
Gide_CancerCell_2019	PRJEB23709	Melanoma	Potential value of TGFB1 in predicting response to immunotherapy	Figure 6B-D
Roh_SciTranslMed_2017	Supplementary table	Metastatic Melanoma	Potential value of TGFB1 in predicting response to immunotherapy	Figure 6B-D
Hwang_SciRep_2020	GSE136961	Lung Cancer	Potential value of TGFB1 in predicting response to immunotherapy	Figure 6B-D
Ascierto_CancerImmunolRes_2016	GSE67501	Kidney Cancer	Potential value of TGFB1 in predicting response to immunotherapy	Figure S4B-C
Cho_ExpMolMed_2020	GSE126045	Lung Cancer	Potential value of TGFB1 in predicting response to immunotherapy	Figure S4B-C
Du_NatCommun_2021	GSE168204	Metastatic Melanoma	Potential value of TGFB1 in predicting response to immunotherapy	Figure S4D
Lee_NatCommun_2020	EGAD00001005738	Melanoma	Potential value of TGFB1 in predicting response to immunotherapy	Figure S4D
Miao_Science_2018	phs001493	Kidney Cancer	Potential value of TGFB1 in predicting response to immunotherapy	Figure S4D
Liu_NatMed_2019	phs000452	Metastatic Melanoma	Potential value of TGFB1 in predicting response to immunotherapy	Figure S4D
