# Supplementary material for: Comprehensive characterization of TGFB1 across hematological malignancies
Source: Sci Rep. 2023 Nov 4;13:19107. doi: 10.1038/s41598-023-46552-8 (PMC10625629; doi:10.1038/s41598-023-46552-8)
Supplement: Supplementary file 3 — Supplementary Table S2. [file 41598_2023_46552_MOESM3_ESM.xlsx]

## Sheet: Sheet1
Table S2. The difference of mRNA expression levels of TGFB1 between normal and tumor samples across blood cancers.
Disease_GSE	genes	Log2FC	pvalue	Sig (*＜0.05；**＜0.01；***＜0.001)	Disease	GSE
AITL_GSE19069	TGFB1	-1.13037	3.86245e-10	***	AITL	GSE19069
AITL_GSE6338	TGFB1	-2.34507	0.00108587	**	AITL	GSE6338
ALCL_GSE14879	TGFB1	-0.0465554	0.268581		ALCL	GSE14879
ALCL_GSE19069	TGFB1	-1.45508	2.35944e-09	***	ALCL	GSE19069
ALCL_GSE6338	TGFB1	-2.50861	0.000260609	***	ALCL	GSE6338
ALL_GSE13159	TGFB1	-0.323097	4.78122e-13	***	ALL	GSE13159
ALL_GSE26713	TGFB1	-0.884715	7.41535e-05	***	ALL	GSE26713
ALL_GSE28497	TGFB1	0.330201	0.0549165		ALL	GSE28497
ALL_GSE33315	TGFB1	0.0473195	0.809478		ALL	GSE33315
ALL_GSE34861	TGFB1	0.141214	0.181269		ALL	GSE34861
ALL_GSE79533	TGFB1	-0.303609	0.290485		ALL	GSE79533
AML_GSE1159	TGFB1	-0.0851815	0.421995		AML	GSE1159
AML_GSE13159	TGFB1	0.0467796	0.00529421	**	AML	GSE13159
AML_GSE15061	TGFB1	0.163949	0.000609853	***	AML	GSE15061
AML_GSE24006	TGFB1	-0.175683	0.185288		AML	GSE24006
AML_GSE30029	TGFB1	0.00161029	0.0982062		AML	GSE30029
AML_GSE63270	TGFB1	0.468385	2.06763e-06	***	AML	GSE63270
ATL_GSE19069	TGFB1	-1.04818	1.74815e-06	***	ATL	GSE19069
ATL_GSE33615	TGFB1	-0.22547	2.19828e-06	***	ATL	GSE33615
BL_GSE12453	TGFB1	-0.0489696	0.588789		BL	GSE12453
CHL_GSE12453	TGFB1	-0.0911608	0.203083		CHL	GSE12453
CHL_GSE14879	TGFB1	-0.0373348	0.714843		CHL	GSE14879
CLL_GSE13159	TGFB1	0.0121098	0.290529		CLL	GSE13159
CLL_GSE145842	TGFB1	-0.466305	0.00793651	**	CLL	GSE145842
CLL_GSE50006	TGFB1	0.101364	0.384443		CLL	GSE50006
CLL_GSE51528	TGFB1	-0.12657	0.126361		CLL	GSE51528
CML_GSE13159	TGFB1	0.163103	1.34883e-07	***	CML	GSE13159
CML_GSE43754	TGFB1	-0.235775	0.0524259		CML	GSE43754
CML_GSE47927	TGFB1	0.100031	0.275492		CML	GSE47927
CML_GSE97562	TGFB1	0.0631077	0.546823		CML	GSE97562
DLBCL_GSE12195	TGFB1	-0.232728	0.0133874	*	DLBCL	GSE12195
DLBCL_GSE12453	TGFB1	-0.135118	0.0581169		DLBCL	GSE12453
DLBCL_GSE145842	TGFB1	-0.548757	0.003108	**	DLBCL	GSE145842
DLBCL_GSE56315	TGFB1	0.436269	2.0119e-08	***	DLBCL	GSE56315
ET_GSE103237	TGFB1	0.129147	0.172379		ET	GSE103237
ET_GSE38543	TGFB1	-0.0268081	0.874932		ET	GSE38543
ET_GSE54644	TGFB1	-0.0168792	0.739501		ET	GSE54644
ET_GSE61629	TGFB1	-0.084955	0.20037		ET	GSE61629
FL_GSE107367	TGFB1	-0.132093	0.253398		FL	GSE107367
FL_GSE12195	TGFB1	-0.360086	0.00127178	**	FL	GSE12195
FL_GSE12453	TGFB1	-0.256409	0.0265533	*	FL	GSE12453
FL_GSE145842	TGFB1	-0.634198	0.000666001	***	FL	GSE145842
FL_GSE32231	TGFB1	0.0965218	0.452301		FL	GSE32231
FL_GSE48047	TGFB1	0.695334	0.0498842	*	FL	GSE48047
FL_GSE68308	TGFB1	-0.18657	4.62796e-09	***	FL	GSE68308
LCH_GSE122476	TGFB1	-0.0395874	0.792093		LCH	GSE122476
MALT_GSE32231	TGFB1	1.00702	0.003108	**	MALT	GSE32231
MALT_GSE48047	TGFB1	-0.737357	0.103476		MALT	GSE48047
MDS_GSE13159	TGFB1	-0.0873988	0.0410723	*	MDS	GSE13159
MDS_GSE15061	TGFB1	-0.143246	0.0211983	*	MDS	GSE15061
MDS_GSE19429	TGFB1	0.203781	0.000480477	***	MDS	GSE19429
MDS_GSE2779	TGFB1	0.061414	0.73446		MDS	GSE2779
MDS_GSE4619	TGFB1	0.114431	0.102143		MDS	GSE4619
MDS_GSE51757	TGFB1	-0.07787	0.685714		MDS	GSE51757
MDS_GSE58831	TGFB1	0.180102	0.00283687	**	MDS	GSE58831
MM_GSE6477	TGFB1	0.16754	0.0300536	*	MM	GSE6477
NLPHL_GSE12453	TGFB1	-0.185675	0.0743828		NLPHL	GSE12453
NMZL_GSE32231	TGFB1	0.715233	4.89482e-05	***	NMZL	GSE32231
PMF_GSE38543	TGFB1	0.0448438	0.173257		PMF	GSE38543
PMF_GSE53482	TGFB1	0.0909026	0.0597421		PMF	GSE53482
PMF_GSE54644	TGFB1	0.0708698	0.146149		PMF	GSE54644
PMF_GSE61629	TGFB1	-0.265694	0.0962846		PMF	GSE61629
PTCLNOS_GSE132550	TGFB1	-0.619044	0.171521		PTCLNOS	GSE132550
PTCLNOS_GSE19069	TGFB1	-1.2206	9.14214e-07	***	PTCLNOS	GSE19069
PTCLNOS_GSE45712	TGFB1	-0.0103345	0.283054		PTCLNOS	GSE45712
PTCLNOS_GSE6338	TGFB1	-2.45377	1.69601e-08	***	PTCLNOS	GSE6338
PV_GSE103237	TGFB1	0.0818351	0.0373197	*	PV	GSE103237
PV_GSE38543	TGFB1	-0.101144	0.00884805	**	PV	GSE38543
PV_GSE54644	TGFB1	-0.0528967	0.362615		PV	GSE54644
PV_GSE61629	TGFB1	-0.0608507	0.517022		PV	GSE61629
SMZL_GSE32231	TGFB1	0.890595	0.0040404	**	SMZL	GSE32231
TCRBL_GSE12453	TGFB1	-0.219592	0.0819334		TCRBL	GSE12453
TPLL_GSE19069	TGFB1	-0.70112	0.181818		TPLL	GSE19069
